# Supplementary material for: Exploring Anatomo-Morphometric Characteristics of Infrapatellar, Suprapatellar Fat Pad, and Knee Ligaments in Osteoarthritis Compared to Post-Traumatic Lesions
Source: Biomedicines. 2022 Jun 9;10(6):1369. doi: 10.3390/biomedicines10061369 (PMC9220326; doi:10.3390/biomedicines10061369)
Supplement: Supplementary file 1 [file biomedicines-10-01369-s001.zip]

Archive with 1 entries (1 files):
- biomedicines-1717041-supplementary.pdf
